# Supplementary material for: Evaluation of 0 ≤ M ≤ 8 earthquake data sets in African – Asian region during 1966–2015
Source: Data Brief. 2018 Jan 31;17:588–603. doi: 10.1016/j.dib.2018.01.049 (PMC5852272; doi:10.1016/j.dib.2018.01.049)
Supplement: Supplementary file 2 — Supplementary material [file mmc2.zip]

Archive with 1 entries (1 files):
- Suppl Mat.rar
